# Supplementary material for: PHB3 Is Required for the Assembly and Activity of Mitochondrial ATP Synthase in Arabidopsis
Source: Int J Mol Sci. 2023 May 15;24(10):8787. doi: 10.3390/ijms24108787 (PMC10217904; doi:10.3390/ijms24108787)
Supplement: Supplementary file 1 [file ijms-24-08787-s001.zip]

Archive with 1 entries (1 files):
- ijms-2370009-SI.pdf
